# Supplementary material for: Anatomy of a foreseeable disaster: Lessons from the 2023 dam-breaching flood in Derna, Libya
Source: Sci Adv. 2025 Mar 28;11(13):eadu2865. doi: 10.1126/sciadv.adu2865 (PMC11952095; doi:10.1126/sciadv.adu2865)
Supplement: Supplementary file 2 — Movie S1 [file sciadv.adu2865_movie_s1.zip]

Archive with 1 entries (1 files):
- sciadv.adu2865_movie_s1.mp4
